# Supplementary material for: Tekt3 Safeguards Proper Functions and Morphology of Neuromast Hair Bundles
Source: Int J Mol Sci. 2025 Mar 28;26(7):3115. doi: 10.3390/ijms26073115 (PMC11989051; doi:10.3390/ijms26073115)
Supplement: Supplementary file 1 [file ijms-26-03115-s001.zip]

Archive with 1 entries (1 files):
- ijms-3415817-supplementary.pdf
